# Supplementary material for: Ageing, Leisure Time Physical Activity and Health in Europe
Source: Healthcare (Basel). 2023 Apr 27;11(9):1247. doi: 10.3390/healthcare11091247 (PMC10178047; doi:10.3390/healthcare11091247)
Supplement: Supplementary file 1 [file healthcare-11-01247-s001.zip]

Archive with 1 entries (1 files):
- healthcare-2263888-supplementary.pdf
